# Supplementary material for: RNA sequencing-derived gene co-expression and drug-gene interaction analysis reveal STAT1 as a potential therapeutic target in thrombotic antiphospholipid syndrome
Source: Front Immunol. 2026 Mar 5;17:1741872. doi: 10.3389/fimmu.2026.1741872 (PMC12999812; doi:10.3389/fimmu.2026.1741872)
Supplement: Supplementary Table 2 — Filtered and VST-normalized expression matrix – Expression values for 8,190 quality-filtered genes across 91 samples. [file Table2.xlsx]

## Sheet: Data
gene_name
