# Supplementary material for: RNA sequencing-derived gene co-expression and drug-gene interaction analysis reveal STAT1 as a potential therapeutic target in thrombotic antiphospholipid syndrome
Source: Front Immunol. 2026 Mar 5;17:1741872. doi: 10.3389/fimmu.2026.1741872 (PMC12999812; doi:10.3389/fimmu.2026.1741872)
Supplement: Supplementary Table 3 — Module gene lists – Complete gene assignments for all WGCNA modules (ordered by descending module size). 3a. Turquoise module (349 genes); 3b. Blue module (171 genes); 3c. Brown module (144 genes); 3d. Yellow module (42 genes); 3e. Green module (34 genes) [file Table3.xlsx]

## Sheet: Turquoise
gene_name

## Sheet: Blue
gene_name

## Sheet: Brown
gene_name

## Sheet: Yellow
gene_name

## Sheet: Green
gene_name
