# Supplementary material for: RNA sequencing-derived gene co-expression and drug-gene interaction analysis reveal STAT1 as a potential therapeutic target in thrombotic antiphospholipid syndrome
Source: Front Immunol. 2026 Mar 5;17:1741872. doi: 10.3389/fimmu.2026.1741872 (PMC12999812; doi:10.3389/fimmu.2026.1741872)
Supplement: Supplementary Table 4 — Yellow module GO enrichment – Gene Ontology enrichment results for the yellow module. [file Table4.xlsx]

## Sheet: Data
ID
