# Supplementary material for: RNA sequencing-derived gene co-expression and drug-gene interaction analysis reveal STAT1 as a potential therapeutic target in thrombotic antiphospholipid syndrome
Source: Front Immunol. 2026 Mar 5;17:1741872. doi: 10.3389/fimmu.2026.1741872 (PMC12999812; doi:10.3389/fimmu.2026.1741872)
Supplement: Supplementary Table 9 — Network visualization data – Gene-pathway membership matrix and edge list for Cytoscape visualization of the merged yellow-brown module (Q3 threshold applied).9a. Node annotation file; 9b. Edge list file. [file Table9.xlsx]

## Sheet: Edges
from

## Sheet: Nodes
name
