# Supplementary material for: RNA sequencing-derived gene co-expression and drug-gene interaction analysis reveal STAT1 as a potential therapeutic target in thrombotic antiphospholipid syndrome
Source: Front Immunol. 2026 Mar 5;17:1741872. doi: 10.3389/fimmu.2026.1741872 (PMC12999812; doi:10.3389/fimmu.2026.1741872)
Supplement: Supplementary Table 10 — DGIdb drug-gene interaction annotation results – Drug-gene interaction assessment for merged yellow-brown module genes. [file Table10.xlsx]

## Sheet: Data
gene	has_interactions	num_interactions	num_drugs	interaction_types	drug_names	sources	druggable_genome	categories	drug-gene interaction score	priority_score	drug-gene interaction_class	priority_class
RGPD5	False	0	0				False		0	0	Low	Low Priority
NCAPH2	False	0	0				False		0	0	Low	Low Priority
AC073508.2	False	0	0				False		0	0	Low	Low Priority
RGPD6	False	0	0				False		0	0	Low	Low Priority
MX1	False	0	0				False		0	0	Low	Low Priority
IFI44L	False	0	0				False		0	0	Low	Low Priority
ATRX	True	1	1	inhibitor	ATRX inhibitors	ChEMBL; DrugBank	True	KINASE; ENZYME	0.24	0.468	Moderate	Medium Priority
OAS3	False	0	0				False		0	0	Low	Low Priority
IFIT1	False	0	0				False		0	0	Low	Low Priority
GOLGB1	False	0	0				False		0	0	Low	Low Priority
GTF2H2	False	0	0				False		0	0	Low	Low Priority
IFIT3	False	0	0				False		0	0	Low	Low Priority
IFI6	False	0	0				False		0	0	Low	Low Priority
OAS2	False	0	0				False		0	0	Low	Low Priority
AC013394.1	False	0	0				False		0	0	Low	Low Priority
GPATCH8	False	0	0				False		0	0	Low	Low Priority
OAS1	False	0	0				False		0	0	Low	Low Priority
ISG15	False	0	0				False		0	0	Low	Low Priority
ANKRD11	False	0	0				False		0	0	Low	Low Priority
PARP14	True	1	1	inhibitor	Olaparib	ChEMBL; DrugBank	True	KINASE; ENZYME	0.24	0.468	Moderate	Medium Priority
HERC5	False	0	0				False		0	0	Low	Low Priority
PRPF38B	False	0	0				False		0	0	Low	Low Priority
BDP1	False	0	0				False		0	0	Low	Low Priority
PHF3	False	0	0				False		0	0	Low	Low Priority
LY6E	False	0	0				False		0	0	Low	Low Priority
PNN	False	0	0				False		0	0	Low	Low Priority
CCAR1	False	0	0				False		0	0	Low	Low Priority
BCLAF1	False	0	0				False		0	0	Low	Low Priority
RAD50	False	0	0				False		0	0	Low	Low Priority
SLTM	False	0	0				False		0	0	Low	Low Priority
TMF1	False	0	0				False		0	0	Low	Low Priority
EPSTI1	False	0	0				False		0	0	Low	Low Priority
APOL6	False	0	0				False		0	0	Low	Low Priority
TTC14	False	0	0				False		0	0	Low	Low Priority
SETD2	True	1	1	inhibitor	R-PFI-2	ChEMBL; DrugBank	True	KINASE; ENZYME	0.24	0.468	Moderate	Medium Priority
GCC2	False	0	0				False		0	0	Low	Low Priority
PHF14	False	0	0				False		0	0	Low	Low Priority
TLK1	True	4	4	inhibitor	Kinase_inhibitor_ 1; Kinase_inhibitor_ 2; Kinase_inhibitor_ 3; Kinase_inhibitor_ 4	ChEMBL	True	KINASE	0.67	0.769	High	High Priority
LUC7L3	False	0	0				False		0	0	Low	Low Priority
ARID4B	False	0	0				False		0	0	Low	Low Priority
RBM25	False	0	0				False		0	0	Low	Low Priority
CHD2	True	1	1	modulator	Chromatin modulators	ChEMBL; DrugBank	True	KINASE; ENZYME	0.19	0.433	Low	Medium Priority
FAM92A	False	0	0				False		0	0	Low	Low Priority
REV3L	False	0	0				False		0	0	Low	Low Priority
SLAIN2	False	0	0				False		0	0	Low	Low Priority
FAM133B	False	0	0				False		0	0	Low	Low Priority
CEP290	False	0	0				False		0	0	Low	Low Priority
SHPRH	False	0	0				False		0	0	Low	Low Priority
KMT2E	True	1	1	inhibitor	MM-102	ChEMBL; DrugBank	True	KINASE; ENZYME	0.24	0.468	Moderate	Medium Priority
ALG11	False	0	0				False		0	0	Low	Low Priority
USP8	True	1	1	inhibitor	DUBs-IN-2	ChEMBL; DrugBank	True	KINASE; ENZYME	0.24	0.468	Moderate	Medium Priority
ODF2L	False	0	0				False		0	0	Low	Low Priority
GIGYF2	False	0	0				False		0	0	Low	Low Priority
DDX60	False	0	0				False		0	0	Low	Low Priority
BTBD7	False	0	0				False		0	0	Low	Low Priority
SLMAP	False	0	0				False		0	0	Low	Low Priority
CCDC88A	False	0	0				False		0	0	Low	Low Priority
GBP1	False	0	0				False		0	0	Low	Low Priority
ATF7IP2	False	0	0				False		0	0	Low	Low Priority
PWWP2A	False	0	0				False		0	0	Low	Low Priority
RSAD2	False	0	0				False		0	0	Low	Low Priority
BRWD1	False	0	0				False		0	0	Low	Low Priority
BBX	False	0	0				False		0	0	Low	Low Priority
SRRM1	False	0	0				False		0	0	Low	Low Priority
IPCEF1	False	0	0				False		0	0	Low	Low Priority
IFIT2	False	0	0				False		0	0	Low	Low Priority
ARID4A	False	0	0				False		0	0	Low	Low Priority
RSF1	False	0	0				False		0	0	Low	Low Priority
SMC4	False	0	0				False		0	0	Low	Low Priority
TPR	False	0	0				False		0	0	Low	Low Priority
FAM107B	False	0	0				False		0	0	Low	Low Priority
XAF1	False	0	0				False		0	0	Low	Low Priority
GOLGA4	False	0	0				False		0	0	Low	Low Priority
EIF2AK2	True	1	1	inhibitor	2-Aminopurine	ChEMBL; DrugBank	True	KINASE; ENZYME	0.24	0.468	Moderate	Medium Priority
ANKRD36C	False	0	0				False		0	0	Low	Low Priority
MYSM1	False	0	0				False		0	0	Low	Low Priority
ARID1B	True	1	1	synthetic lethal	EZH2 inhibitors	ChEMBL; DrugBank	True	KINASE; ENZYME	0.19	0.433	Low	Medium Priority
MTR	False	0	0				False		0	0	Low	Low Priority
BPTF	False	0	0				False		0	0	Low	Low Priority
RBM12B	False	0	0				False		0	0	Low	Low Priority
SERPING1	False	0	0				False		0	0	Low	Low Priority
AGO3	False	0	0				False		0	0	Low	Low Priority
SEC31A	False	0	0				False		0	0	Low	Low Priority
NSD1	True	1	1	inhibitor	BMS-986158	ChEMBL; DrugBank	True	KINASE; ENZYME	0.24	0.468	Moderate	Medium Priority
SENP6	False	0	0				False		0	0	Low	Low Priority
MIS18BP1	False	0	0				False		0	0	Low	Low Priority
MSL3	False	0	0				False		0	0	Low	Low Priority
PNISR	False	0	0				False		0	0	Low	Low Priority
LTN1	False	0	0				False		0	0	Low	Low Priority
FMR1	False	0	0				False		0	0	Low	Low Priority
MBD2	False	0	0				False		0	0	Low	Low Priority
CFAP97	False	0	0				False		0	0	Low	Low Priority
CSNK1G1	True	2	2	inhibitor	Kinase_inhibitor_ 1; Kinase_inhibitor_ 2	ChEMBL	True	KINASE	0.37	0.559	Moderate	Medium Priority
CEP85L	False	0	0				False		0	0	Low	Low Priority
RSRC2	False	0	0				False		0	0	Low	Low Priority
DIMT1	False	0	0				False		0	0	Low	Low Priority
HNRNPR	False	0	0				False		0	0	Low	Low Priority
KIAA2026	False	0	0				False		0	0	Low	Low Priority
IFIT5	False	0	0				False		0	0	Low	Low Priority
RORA	False	0	0				False		0	0	Low	Low Priority
NSRP1	False	0	0				False		0	0	Low	Low Priority
EEA1	False	0	0				False		0	0	Low	Low Priority
KIAA0586	False	0	0				False		0	0	Low	Low Priority
SCAPER	False	0	0				False		0	0	Low	Low Priority
IRAK4	True	1	1	inhibitor	Imidazopyridine	ChEMBL; DrugBank	True	KINASE; ENZYME	0.24	0.468	Moderate	Medium Priority
MPHOSPH10	False	0	0				False		0	0	Low	Low Priority
PDIA3	False	0	0				False		0	0	Low	Low Priority
RPAP2	False	0	0				False		0	0	Low	Low Priority
SAMD9L	False	0	0				False		0	0	Low	Low Priority
HECTD1	False	0	0				False		0	0	Low	Low Priority
MLLT10	False	0	0				False		0	0	Low	Low Priority
SRSF11	False	0	0				False		0	0	Low	Low Priority
SP100	False	0	0				False		0	0	Low	Low Priority
GTF2H2C	False	0	0				False		0	0	Low	Low Priority
RASA2	False	0	0				False		0	0	Low	Low Priority
SMARCA2	True	2	2	inhibitor; modulator	PFI-3; BAF312	ChEMBL; DrugBank	True	KINASE; ENZYME	0.39	0.573	Moderate	Medium Priority
SLC16A7	False	0	0				False		0	0	Low	Low Priority
SERBP1	False	0	0				False		0	0	Low	Low Priority
IRF7	True	1	1	inhibitor	BX795	ChEMBL; DrugBank	True	KINASE; ENZYME	0.24	0.468	Moderate	Medium Priority
U2SURP	False	0	0				False		0	0	Low	Low Priority
CHD9	False	0	0				False		0	0	Low	Low Priority
DNAJC21	False	0	0				False		0	0	Low	Low Priority
VPS13B	False	0	0				False		0	0	Low	Low Priority
PARP12	True	1	1	inhibitor	Olaparib	ChEMBL; DrugBank	True	KINASE; ENZYME	0.24	0.468	Moderate	Medium Priority
PML	True	1	1	activator	Arsenic trioxide	ChEMBL; DrugBank	True	KINASE; ENZYME	0.24	0.468	Moderate	Medium Priority
SDAD1	False	0	0				False		0	0	Low	Low Priority
IFI16	False	0	0				False		0	0	Low	Low Priority
PIK3R1	True	2	2	inhibitor; inhibitor	Alpelisib; Idelalisib	ChEMBL; DrugBank	True	KINASE; ENZYME	0.44	0.608	Moderate	High Priority
ERCC6L2	False	0	0				False		0	0	Low	Low Priority
KIF2A	False	0	0				False		0	0	Low	Low Priority
SREK1	False	0	0				False		0	0	Low	Low Priority
GLS	True	2	2	inhibitor; inhibitor	CB-839; BPTES	ChEMBL; DrugBank	True	KINASE; ENZYME	0.44	0.608	Moderate	High Priority
CLIP1	False	0	0				False		0	0	Low	Low Priority
CXORF21	False	0	0				False		0	0	Low	Low Priority
RABGAP1	False	0	0				False		0	0	Low	Low Priority
SPATS2L	False	0	0				False		0	0	Low	Low Priority
IFIH1	False	0	0				False		0	0	Low	Low Priority
ZEB1	False	0	0				False		0	0	Low	Low Priority
IWS1	False	0	0				False		0	0	Low	Low Priority
THAP6	False	0	0				False		0	0	Low	Low Priority
CHORDC1	False	0	0				False		0	0	Low	Low Priority
SLFN5	False	0	0				False		0	0	Low	Low Priority
ARL13B	False	0	0				False		0	0	Low	Low Priority
XRN1	False	0	0				False		0	0	Low	Low Priority
DNAJC13	False	0	0				False		0	0	Low	Low Priority
ODR4	False	0	0				False		0	0	Low	Low Priority
MTFR1	False	0	0				False		0	0	Low	Low Priority
SAFB2	False	0	0				False		0	0	Low	Low Priority
PARP9	True	1	1	inhibitor	Olaparib	ChEMBL; DrugBank	True	KINASE; ENZYME	0.24	0.468	Moderate	Medium Priority
RGPD8	False	0	0				False		0	0	Low	Low Priority
RBM41	False	0	0				False		0	0	Low	Low Priority
STAT1	True	2	2	inhibitor; modulator	Fludarabine; Ruxolitinib	ChEMBL; DrugBank	True	KINASE; ENZYME	0.39	0.573	Moderate	Medium Priority
SMARCE1	False	0	0				False		0	0	Low	Low Priority
MORC3	False	0	0				False		0	0	Low	Low Priority
NDUFS1	False	0	0				False		0	0	Low	Low Priority
CCDC66	False	0	0				False		0	0	Low	Low Priority
VPS13A	False	0	0				False		0	0	Low	Low Priority
PLSCR1	False	0	0				False		0	0	Low	Low Priority
TYW3	False	0	0				False		0	0	Low	Low Priority
RNF213	False	0	0				False		0	0	Low	Low Priority
SENP1	False	0	0				False		0	0	Low	Low Priority
CEBPZOS	False	0	0				False		0	0	Low	Low Priority
ZCCHC2	False	0	0				False		0	0	Low	Low Priority
NMI	False	0	0				False		0	0	Low	Low Priority
SCO2	False	0	0				False		0	0	Low	Low Priority
PCM1	False	0	0				False		0	0	Low	Low Priority
SYNE1	False	0	0				False		0	0	Low	Low Priority
SCFD1	False	0	0				False		0	0	Low	Low Priority
VPS13C	False	0	0				False		0	0	Low	Low Priority
KAT6B	False	0	0				False		0	0	Low	Low Priority
TGS1	False	0	0				False		0	0	Low	Low Priority
ZBP1	False	0	0				False		0	0	Low	Low Priority
CNOT6L	False	0	0				False		0	0	Low	Low Priority
ZFR	False	0	0				False		0	0	Low	Low Priority
ZEB2	True	1	1	modulator	TF_modulator_ 1	DrugBank	True	TRANSCRIPTION_FACTOR	0.17	0.419	Low	Medium Priority
DDX52	False	0	0				False		0	0	Low	Low Priority
ZC3H7A	False	0	0				False		0	0	Low	Low Priority
ZNF207	False	0	0				False		0	0	Low	Low Priority
ZNF26	False	0	0				False		0	0	Low	Low Priority
STAT2	True	1	1	modulator	Ruxolitinib	ChEMBL; DrugBank	True	KINASE; ENZYME	0.19	0.433	Low	Medium Priority
TRAF3IP1	False	0	0				False		0	0	Low	Low Priority
ZNF33A	False	0	0				False		0	0	Low	Low Priority
UBE2L6	False	0	0				False		0	0	Low	Low Priority
TRIM22	False	0	0				False		0	0	Low	Low Priority
GBP5	False	0	0				False		0	0	Low	Low Priority
ZNF326	False	0	0				False		0	0	Low	Low Priority
